# Supplementary material for: Green Synthesis of Iron-Doped Cobalt Oxide Nanoparticles from Palm Kernel Oil via Co-Precipitation and Structural Characterization
Source: Nanomaterials (Basel). 2021 Oct 25;11(11):2833. doi: 10.3390/nano11112833 (PMC8617965; doi:10.3390/nano11112833)
Supplement: Supplementary file 1 [file nanomaterials-11-02833-s001.zip]

Archive with 1 entries (1 files):
- nanomaterials-1407953-supplementary.pdf
